# Supplementary material for: Mapping Research on Virtual Reality for Balance, Coordination, and Motor Rehabilitation: A Bibliometric Analysis with Topic Modeling
Source: Healthcare (Basel). 2026 Apr 17;14(8):1067. doi: 10.3390/healthcare14081067 (PMC13116662; doi:10.3390/healthcare14081067)
Supplement: Supplementary file 1 [file healthcare-14-01067-s001.zip]

Archive with 1 entries (1 files):
- healthcare-4209804-supplementary.xlsx
