# Supplementary material for: Mapping Research on Virtual Reality for Balance, Coordination, and Motor Rehabilitation: A Bibliometric Analysis with Topic Modeling
Source: Healthcare (Basel). 2026 Apr 17;14(8):1067. doi: 10.3390/healthcare14081067 (PMC13116662; doi:10.3390/healthcare14081067)
Supplement: Supplementary file 1 [file healthcare-14-01067-s001.zip › healthcare-4209804-supplementary.xlsx]

## Sheet: Sheet1
Supplementary Table S1. Top 10 terms with weights for each LDA topic
Topic	Label	Top 10 terms with weights for each LDA topic
Topic 1	vestibular rehabilitation and immersive training	rehabilitation(0.076), vestibular(0.055), exercise(0.045), technology(0.041), movement(0.037), use(0.034), patient(0.033), virtual(0.030), feedback(0.029), study(0.029)
Topic 2	Post-stroke upper-limb motor rehabilitation	patient(0.098), rehabilitation(0.061), group(0.052), stroke(0.042), motor(0.036), function(0.036), therapy(0.033), upper(0.030), study(0.025), virtual(0.021).
Topic 3	efficacy and adverse effect assessment	study(0.049), participant(0.045), exercise(0.044), effect(0.038), physical(0.038), training(0.032), evidence(0.031), virtual(0.027), severity(0.025), intervention(0.025).
Topic 4	balance and gait training interventions	group(0.090), balance(0.078), training(0.047), exercise(0.045), control(0.039), test(0.038), week(0.032), study(0.030), intervention(0.028), improve(0.028).
Topic 5	evidence synthesis and review-based evaluation	study(0.077), intervention(0.062), review(0.045), balance(0.042), effect(0.039), include(0.034), outcome(0.031), use(0.030), evidence(0.030), trial(0.029).
Topic 6	elderly exercise and cognitive interventions	old(0.076), adult(0.069), physical(0.063), cognitive(0.053), exercise(0.047), fall(0.039), exergames(0.039), exergaming(0.036), study(0.032), intervention(0.031).
Topic 7	skill-oriented virtual task training	virtual(0.076), motor(0.061), reality(0.055), rehabilitation(0.048), task(0.038), training(0.034), research(0.031), movement(0.026), study(0.025), environment(0.025).
